# Supplementary material for: Normal-Weight Obesity and an Unfavorable Cardiometabolic Profile: Results from the Study of Workers’ Health (ESAT)
Source: Healthcare (Basel). 2026 Apr 11;14(8):1008. doi: 10.3390/healthcare14081008 (PMC13116948; doi:10.3390/healthcare14081008)
Supplement: Supplementary file 1 [file healthcare-14-01008-s001.zip]

Archive with 1 entries (1 files):
- healthcare-4239275-supplementary.pdf
